# Supplementary material for: Dilochiadeleoniae (Orchidaceae), a new species from Mindanao, Philippines
Source: PhytoKeys. 2020 Feb 4;139:91–7. doi: 10.3897/phytokeys.139.46935 (PMC7024969; doi:10.3897/phytokeys.139.46935)
Supplement: XML Treatment for Dilochia deleoniae [file phytokeys.139.46935-treatment1.xml]

<!DOCTYPE tp:taxon-treatment
  PUBLIC "-//TaxonX//DTD Taxonomic Treatment Publishing DTD v0 20100105//EN" "tax-treatment-NSO.dtd">
<tp:taxon-treatment xmlns:tp="http://www.plazi.org/taxpub"><tp:treatment-meta><kwd-group><label>Taxon classification</label><kwd><named-content xmlns:xlink="http://www.w3.org/1999/xlink" content-type="kingdom">Plantae</named-content></kwd><kwd><named-content xmlns:xlink="http://www.w3.org/1999/xlink" content-type="order">Asparagales</named-content></kwd><kwd><named-content xmlns:xlink="http://www.w3.org/1999/xlink" content-type="family">Orchidaceae</named-content></kwd></kwd-group><mixed-citation publication-type="journal"><person-group><name><surname>Tandang</surname><given-names>Danilo N.</given-names></name><name><surname>Galindon</surname><given-names>John Michael M.</given-names></name><name><surname>Tadiosa</surname><given-names>Edwin R.</given-names></name><name><surname>Coritico</surname><given-names>Fulgent P.</given-names></name><name><surname>Amoroso</surname><given-names>Victor B.</given-names></name><name><surname>Lagunday</surname><given-names>Noel E.</given-names></name><name><surname>Bustamante</surname><given-names>Rene Alfred Anton</given-names></name><name><surname>Penneys</surname><given-names>Darin S.</given-names></name><name><surname>Fritsch</surname><given-names>Peter W.</given-names></name></person-group><article-title><italic><tp:taxon-name><tp:taxon-name-part taxon-name-part-type="genus" reg="Dilochia">Dilochia</tp:taxon-name-part> <tp:taxon-name-part taxon-name-part-type="species" reg="deleoniae">deleoniae</tp:taxon-name-part></tp:taxon-name></italic> (<tp:taxon-name><tp:taxon-name-part taxon-name-part-type="family">Orchidaceae</tp:taxon-name-part></tp:taxon-name>), a new species from Mindanao, Philippines</article-title><source>PhytoKeys</source><day>04</day><month>2</month><year>2020</year><volume>139</volume><fpage>91</fpage><lpage>97</lpage><pub-id pub-id-type="doi">10.3897/phytokeys.139.46935</pub-id></mixed-citation></tp:treatment-meta><tp:nomenclature><tp:taxon-name><object-id xmlns:xlink="http://www.w3.org/1999/xlink" content-type="arpha" xlink:type="simple">C87E78EB-7299-5E7B-91F3-311471B891D8</object-id>
            <tp:taxon-name-part taxon-name-part-type="genus" reg="Dilochia">Dilochia</tp:taxon-name-part>
            <tp:taxon-name-part taxon-name-part-type="species" reg="deleoniae">deleoniae</tp:taxon-name-part>
            <object-id xmlns:xlink="http://www.w3.org/1999/xlink" content-type="ipni" xlink:type="simple">urn:lsid:ipni.org:names:77205270-1</object-id>
          </tp:taxon-name><tp:taxon-authority>Tandang &amp; Galindon</tp:taxon-authority><tp:taxon-status xmlns:xlink="http://www.w3.org/1999/xlink" xlink:type="simple">sp. nov.</tp:taxon-status><xref ref-type="fig" rid="F1">Figs 1</xref><xref ref-type="fig" rid="F2">, 2</xref></tp:nomenclature><tp:treatment-sec sec-type="diagnosis" id="SECID0E3FAC"><title>Diagnosis.</title><p>This species is distinct from the two known epiphytic Philippine species by having an entirely terrestrial habit. Further, among the characters that separate it from other known <italic><tp:taxon-name><tp:taxon-name-part taxon-name-part-type="genus" reg="Dilochia">Dilochia</tp:taxon-name-part></tp:taxon-name></italic> species, the new species has a monopodial inflorescence or rarely branching in two. It is similar to <italic><tp:taxon-name><tp:taxon-name-part taxon-name-part-type="genus" reg="Dilochia">D.</tp:taxon-name-part> <tp:taxon-name-part taxon-name-part-type="species" reg="beamanii">beamanii</tp:taxon-name-part></tp:taxon-name></italic> Ormerod (<xref ref-type="bibr" rid="B4">Ormerod 2015</xref>) of Sabah, Malaysia in its reproductive structures. Both species have a terminal flower, with similarity in shape and color of bracts, sepals, and petals. Furthermore, their columns are both winged and with small variation in length. However, the new species has a monopodial inflorescence or rarely branching in two, bearing 7 to 9 flowers (vs. a 3- to 6-branched inflorescence bearing ≥ 13 flowers in <italic><tp:taxon-name><tp:taxon-name-part taxon-name-part-type="genus" reg="Dilochia">D.</tp:taxon-name-part> <tp:taxon-name-part taxon-name-part-type="species" reg="beamanii">beamanii</tp:taxon-name-part></tp:taxon-name></italic>); dorsal sepal 11-veined, lateral sepal 10-veined, and petal 8-veined (vs. dorsal sepal 5-veined, lateral sepal 5-veined, and petal 7-veined in <italic><tp:taxon-name><tp:taxon-name-part taxon-name-part-type="genus" reg="Dilochia">D.</tp:taxon-name-part> <tp:taxon-name-part taxon-name-part-type="species" reg="beamanii">beamanii</tp:taxon-name-part></tp:taxon-name></italic>). In addition, the labellum of <italic><tp:taxon-name><tp:taxon-name-part taxon-name-part-type="genus" reg="Dilochia">D.</tp:taxon-name-part> <tp:taxon-name-part taxon-name-part-type="species" reg="beamanii">beamanii</tp:taxon-name-part></tp:taxon-name></italic> is yellow-ochre with white margins and apex, and with purple spots, whereas the new species has a labellum with a white base and a pale yellow to dull orange or brownish-yellow lip from the disc to the margins and is consistently devoid of purple spots.</p><fig id="F1" position="float" orientation="portrait"><object-id xmlns:xlink="http://www.w3.org/1999/xlink" content-type="doi" xlink:type="simple">10.3897/phytokeys.139.46935.figure1</object-id><object-id xmlns:xlink="http://www.w3.org/1999/xlink" content-type="zenodo_dep_id" xlink:type="simple">3663128</object-id><object-id xmlns:xlink="http://www.w3.org/1999/xlink" content-type="arpha" xlink:type="simple">C2587D6D-82E3-5C86-8F3D-A6589C0A7065</object-id><label>Figure 1.</label><caption><p>Line drawings of <italic><tp:taxon-name><tp:taxon-name-part taxon-name-part-type="genus" reg="Dilochia">Dilochia</tp:taxon-name-part> <tp:taxon-name-part taxon-name-part-type="species" reg="deleoniae">deleoniae</tp:taxon-name-part></tp:taxon-name></italic> Tandang &amp; Galindon sp. nov. <bold>A</bold> habit <bold>B</bold> flower <bold>C</bold> dorsal sepal <bold>D</bold> pair of petals <bold>E</bold> pair of lateral sepals <bold>F</bold> side view of the pedicel including the ovary and the column <bold>G</bold> front view of the pedicel including the ovary and the column <bold>H</bold> column <bold>I</bold> side view of the labellum <bold>J</bold> front view of the labellum with flattened side lobes. Scale bars: 5 cm (<bold>A</bold>); 1 cm (<bold>B–J</bold>). Illustrated by Rolf Campos.</p></caption><graphic xmlns:xlink="http://www.w3.org/1999/xlink" xlink:href="phytokeys-139-091-g001.jpg" position="float" orientation="portrait" xlink:type="simple" id="oo_377509.jpg"><uri content-type="original_file" xlink:type="simple">https://binary.pensoft.net/fig/377509</uri></graphic></fig></tp:treatment-sec><tp:treatment-sec sec-type="material" id="SECID0EJJAC"><title>Type.</title><p>Philippines • Mindanao Island. Davao Oriental: San Isidro Municipality, Mount Hamiguitan Range Wildlife Sanctuary, <named-content xmlns:xlink="http://www.w3.org/1999/xlink" content-type="dwc:verbatimCoordinates" xlink:type="simple"><named-content content-type="geo-json" specific-use="{&#34;type&#34;:&#34;Point&#34;,&#34;coordinates&#34;:[126.181639,6.729833]}" id="NCID0ESJAC" xlink:type="simple">6°43'47.40"N, 126°10'53.90"E</named-content></named-content>, forest on ultramafic soil, 07 July 2016, E.R. Tadiosa 2059 with D.N. Tandang (<bold><italic>holotype</italic></bold>: PNH; <bold><italic>isotypes</italic></bold>: CMUH, BRIT, CAHUP).</p></tp:treatment-sec><tp:treatment-sec sec-type="description" id="SECID0E4JAC"><title>Description.</title><p>Terrestrial clump-forming herb, stem 70.0–182.0 cm × 4.0–6.3 mm (with sheaths), terete, erect, leafy throughout becoming leafless near base. <bold><italic>Leaf sheaths</italic></bold>: purple becoming light green near leaf base, tubular, longer at lower half of stem, 21.4–38.6 mm long, gradually decreasing to last leaf distally. <bold><italic>Leaves</italic></bold>: light green abaxially, dark green to purplish adaxially, alternate, spreading, curved downward at distal half, glossy, glabrous, lanceolate, usually larger below stem, 57.1–69.6 × 18.7–23.0 mm, smaller ones distally 22.1–23.5 × 9.0–9.7 mm, prominently 7 or 8 parallel veins adaxially; apex attenuate, margin entire, purple to light green. <bold><italic>Inflorescence</italic></bold>: terminal, racemose, semi-pendulous, to 65.0 mm long, 7- to 9-flowered; <italic>peduncle</italic> light yellow, glabrous, bearing 3 internodes, 23.3–28.4 mm long, enclosed by 3 sterile acuminate peduncular scales; <italic>peduncular scales</italic> cymbiform, parallel veins numerous, vinaceous abaxially, ivory to cream adaxially, apex acute, 16.4–20.4 × 9.8–14.4 mm wide. <bold><italic>Floral bracts</italic></bold>: clasping pedicels, glabrous, variable in color from yellow green to cream with vinaceous coloration outside at margin and apex, cymbiform, 14.8–21.3 × 6.5–12.4 mm, apex acuminate. <bold><italic>Pedicel including ovary</italic></bold>: 20.4–23.1 mm long, terete, glabrous, clavate, pale green with occasional purple markings. <bold><italic>Ovary</italic></bold>: dark purple to green, 6-ribbed. <bold><italic>Flowers</italic></bold>: with creamy white sepals and petals, fleshy, labellum whitish at the base, becoming pale yellow to dull orange or brownish-yellow except white at apex, underside white with yellow margin at epichilium. <bold><italic>Dorsal sepal</italic></bold>: cymbiform, lanceolate, 26.9–27.7 × 8.8–9.9 mm, apex obtuse-acute, nerves 11. <bold><italic>Lateral sepals</italic></bold>: obliquely lanceolate, 26.9–28.8 × 7.2–9.3 mm, apex conduplicate, attenuate, nerves 10. <bold><italic>Petals</italic></bold>: oblong-oblanceolate, 25.8–26.7 × 8.3–9.5 mm, apex subobtuse, nerves 8. <bold><italic>Labellum</italic></bold>: oblong-elliptic, 3-lobed, 21.1–21.6 mm long; carinae 5, longitudinal on lip disc, undulating, inner 3 originating from base of labellum to tip, 2 outer shorter than 3 middle, originating from middle part of labellum to middle portion of epichilium; <italic>hypochilium</italic> elliptic, 12.0–12.9 × 9.5–10.0 mm, with erect side lobes, margin entire, apex praemorse, 3-keeled over length of hypochilium, side lobes with numerous parallel veins pointing toward margin; <italic>epichilium</italic> oblong-elliptic, 8.1–8.2 × 4.1–4.9 mm, apex rounded, margin crisped; keels 5, inner 3 continuing from hypochilium, longer than outer 2. <bold><italic>Column</italic></bold>: slender, 16.2–16.7 × 4.3–5.0 mm, white, light yellow at base, narrow-winged, widened at the apex. <bold><italic>Fruits</italic></bold>: ovate, 21.9–27.3 mm long, dark purple to green, tinge of purple at ridge, ovate, 6-grooved, perianth persistent. <bold><italic>Seed</italic></bold>: winged, 1.6–2.0 × 0.1–0.2 mm, white, numerous.</p><fig id="F2" position="float" orientation="portrait"><object-id xmlns:xlink="http://www.w3.org/1999/xlink" content-type="doi" xlink:type="simple">10.3897/phytokeys.139.46935.figure2</object-id><object-id xmlns:xlink="http://www.w3.org/1999/xlink" content-type="zenodo_dep_id" xlink:type="simple">3663130</object-id><object-id xmlns:xlink="http://www.w3.org/1999/xlink" content-type="arpha" xlink:type="simple">0197DA01-DE76-5BF1-AC55-B49D8C90E776</object-id><label>Figure 2.</label><caption><p><italic><tp:taxon-name><tp:taxon-name-part taxon-name-part-type="genus" reg="Dilochia">Dilochia</tp:taxon-name-part> <tp:taxon-name-part taxon-name-part-type="species" reg="deleoniae">deleoniae</tp:taxon-name-part></tp:taxon-name></italic> Tandang &amp; Galindon sp. nov. <bold>A</bold> flower details showing the colorations of the sepals, petals, labellum and bracts <bold>B</bold> racemose inflorescence <bold>C</bold> semi-pendulous inflorescence and the alternate arrangement of the leaves <bold>D</bold> dark-purpled fruits <bold>E</bold> cross section of the fruit showing numerous whitish seeds <bold>F</bold> habitat on the summit of Mount Hamiguitan, forest over ultramafic soils. Scale bars: 1 cm (<bold>A, B, D, E</bold>); 5 cm (<bold>C</bold>). <bold>A, C, F</bold> photos by John Michael M. Galindon <bold>B, D, E</bold> photos by Danilo N. Tandang.</p></caption><graphic xmlns:xlink="http://www.w3.org/1999/xlink" xlink:href="phytokeys-139-091-g002.jpg" position="float" orientation="portrait" xlink:type="simple" id="oo_377510.jpg"><uri content-type="original_file" xlink:type="simple">https://binary.pensoft.net/fig/377510</uri></graphic></fig></tp:treatment-sec><tp:treatment-sec sec-type="distribution" id="SECID0EBNAC"><title>Distribution.</title><p>Endemic to the Philippines. Mindanao Island, Davao Oriental, San Isidro Municipality, Mount Hamiguitan Range Wildlife Sanctuary.</p></tp:treatment-sec><tp:treatment-sec sec-type="habitat" id="SECID0EGNAC"><title>Habitat and ecology.</title><p>This terrestrial orchid species prefers open to partly shaded habitat, where it is found in clumps or scattered. The populations rarely occur in forest over ultramafic rocks between elevations ca. 1100–1200 meters above sea level (m a.s.l.) but is common in the pygmy forest ecosystem at the mountain summit between 1560 and 1650 m a.s.l. This new species was recorded inside a sampling quadrat, growing with other native orchid species such as <italic><tp:taxon-name><tp:taxon-name-part taxon-name-part-type="genus" reg="Appendicula">Appendicula</tp:taxon-name-part> <tp:taxon-name-part taxon-name-part-type="species" reg="tembuyukenensis">tembuyukenensis</tp:taxon-name-part></tp:taxon-name></italic> J.J.Wood and <italic><tp:taxon-name><tp:taxon-name-part taxon-name-part-type="genus" reg="Dendrochilum">Dendrochilum</tp:taxon-name-part> <tp:taxon-name-part taxon-name-part-type="species" reg="kopfii">kopfii</tp:taxon-name-part></tp:taxon-name></italic> Lückel., and with other species such as <italic><tp:taxon-name><tp:taxon-name-part taxon-name-part-type="genus" reg="Agathis">Agathis</tp:taxon-name-part></tp:taxon-name></italic> sp., <italic><tp:taxon-name><tp:taxon-name-part taxon-name-part-type="genus" reg="Dacrydium">Dacrydium</tp:taxon-name-part> <tp:taxon-name-part taxon-name-part-type="species" reg="beccarii">beccarii</tp:taxon-name-part></tp:taxon-name></italic> Parl., <italic><tp:taxon-name><tp:taxon-name-part taxon-name-part-type="genus" reg="Dacrydium">Dacrydium</tp:taxon-name-part> <tp:taxon-name-part taxon-name-part-type="species" reg="elatum">elatum</tp:taxon-name-part></tp:taxon-name></italic> (Roxb.) Wall. ex Hook., <italic><tp:taxon-name><tp:taxon-name-part taxon-name-part-type="genus" reg="Falcatifolium">Falcatifolium</tp:taxon-name-part> <tp:taxon-name-part taxon-name-part-type="species" reg="gruezoi">gruezoi</tp:taxon-name-part></tp:taxon-name></italic> de Laub., <italic><tp:taxon-name><tp:taxon-name-part taxon-name-part-type="genus" reg="Gleichenia">Gleichenia</tp:taxon-name-part> <tp:taxon-name-part taxon-name-part-type="species" reg="vulcanica">vulcanica</tp:taxon-name-part></tp:taxon-name></italic> Blume, <italic><tp:taxon-name><tp:taxon-name-part taxon-name-part-type="genus" reg="Leptospermum">Leptospermum</tp:taxon-name-part> <tp:taxon-name-part taxon-name-part-type="species" reg="javanicum">javanicum</tp:taxon-name-part></tp:taxon-name></italic> Blume, <italic><tp:taxon-name><tp:taxon-name-part taxon-name-part-type="genus" reg="Machaerina">Machaerina</tp:taxon-name-part> <tp:taxon-name-part taxon-name-part-type="species" reg="disticha">disticha</tp:taxon-name-part></tp:taxon-name></italic> (C.B.Clarke) T.Koyama, <italic><tp:taxon-name><tp:taxon-name-part taxon-name-part-type="genus" reg="Machaerina">M.</tp:taxon-name-part> <tp:taxon-name-part taxon-name-part-type="species" reg="glomerata">glomerata</tp:taxon-name-part></tp:taxon-name></italic> (Gaudich.) T.Koyama, <italic><tp:taxon-name><tp:taxon-name-part taxon-name-part-type="genus" reg="Medinilla">Medinilla</tp:taxon-name-part> <tp:taxon-name-part taxon-name-part-type="species" reg="myrtiformis">myrtiformis</tp:taxon-name-part></tp:taxon-name></italic> (Naudin) Triana, <italic><tp:taxon-name><tp:taxon-name-part taxon-name-part-type="genus" reg="Machaerina">M.</tp:taxon-name-part> <tp:taxon-name-part taxon-name-part-type="species" reg="theresae">theresae</tp:taxon-name-part></tp:taxon-name></italic> Fernando, <italic><tp:taxon-name><tp:taxon-name-part taxon-name-part-type="genus" reg="Myrsine">Myrsine</tp:taxon-name-part> <tp:taxon-name-part taxon-name-part-type="species" reg="amorosoana">amorosoana</tp:taxon-name-part></tp:taxon-name></italic> Pipoly, <italic><tp:taxon-name><tp:taxon-name-part taxon-name-part-type="genus" reg="Scaevola">Scaevola</tp:taxon-name-part> <tp:taxon-name-part taxon-name-part-type="species" reg="micrantha">micrantha</tp:taxon-name-part></tp:taxon-name></italic> C.Presl, <italic><tp:taxon-name><tp:taxon-name-part taxon-name-part-type="genus" reg="Symplocos">Symplocos</tp:taxon-name-part> <tp:taxon-name-part taxon-name-part-type="species" reg="polyandra">polyandra</tp:taxon-name-part></tp:taxon-name></italic> (Blanco) Brand, <italic><tp:taxon-name><tp:taxon-name-part taxon-name-part-type="genus" reg="Tasmannia">Tasmannia</tp:taxon-name-part> <tp:taxon-name-part taxon-name-part-type="species" reg="piperita">piperita</tp:taxon-name-part></tp:taxon-name></italic> (Hook.f.) Miers, and <italic><tp:taxon-name><tp:taxon-name-part taxon-name-part-type="genus" reg="Vaccinium">Vaccinium</tp:taxon-name-part></tp:taxon-name></italic> spp.</p></tp:treatment-sec><tp:treatment-sec sec-type="material" id="SECID0EADAE"><title>Additional specimens examined.</title><p>Philippines • Mindanao Island, Davao Oriental Province, Municipality of San Isidro, Mount Hamiguitan Range Wildlife Sanctuary; <named-content xmlns:xlink="http://www.w3.org/1999/xlink" content-type="dwc:verbatimCoordinates" xlink:type="simple"><named-content content-type="geo-json" specific-use="{&#34;type&#34;:&#34;Point&#34;,&#34;coordinates&#34;:[126.180061,6.730350]}" id="NCID0EJDAE" xlink:type="simple">6°43'49.26"N, 126°10'48.22"E</named-content></named-content>; 1204 m elevation; 18 June 2019; Plants and Lichens of the Southern Philippines Survey 758 (BRIT, CMUH, PNH) • Mindanao Island, Davao Oriental Province, Municipality of San Isidro, Mount Hamiguitan Range Wildlife Sanctuary; <named-content xmlns:xlink="http://www.w3.org/1999/xlink" content-type="dwc:verbatimCoordinates" xlink:type="simple"><named-content content-type="geo-json" specific-use="{&#34;type&#34;:&#34;Point&#34;,&#34;coordinates&#34;:[126.179281,6.730319]}" id="NCID0ERDAE" xlink:type="simple">6°43'49.15"N, 126°10'45.41"E</named-content></named-content>, 1184 m elevation, 18 June 2019, Plants and Lichens of the Southern Philippines Survey 1316 (BRIT, CMUH, PNH).</p></tp:treatment-sec><tp:treatment-sec sec-type="etymology" id="SECID0EWDAE"><title>Etymology.</title><p>The new species is named after Ms Josefina De Leon, the former Chief of the Wildlife Resources Division under the Biodiversity Management Bureau of the Department of Environment and Natural Resources, who has pursued wildlife conservation for more than 35 years and who remains a biodiversity conservation advocate. During her time in the Bureau, the FORIS project was launched and researchers from the National Museum of the Philippines were invited to be part of the technical working group that led to the discovery of the new species.</p></tp:treatment-sec><tp:treatment-sec sec-type="conservation status" id="SECID0E2DAE"><title>Conservation status.</title><p><italic><tp:taxon-name><tp:taxon-name-part taxon-name-part-type="genus" reg="Dilochia">Dilochia</tp:taxon-name-part> <tp:taxon-name-part taxon-name-part-type="species" reg="deleoniae">deleoniae</tp:taxon-name-part></tp:taxon-name></italic> is only known from the 68.34 km<sup>2</sup> Mount Hamiguitan Range Wildlife Sanctuary and is confined to its high elevations particularly in mossy-pygmy forests. The extent of occurrence is &lt; 100 km<sup>2</sup> and area of occupancy is 8 km<sup>2</sup>, as based on <italic>GeoCAT</italic> (<xref ref-type="bibr" rid="B1">Bachman et al. 2011</xref>; <ext-link xmlns:xlink="http://www.w3.org/1999/xlink" xlink:type="simple" ext-link-type="uri" xlink:href="http://geocat.kew.org/">http://geocat.kew.org/</ext-link>) with the default 2 km<sup>2</sup> grid. The mountain range was declared a protected area under Republic Act No. 9303, and was recently designated as a UNESCO World Heritage Site, helping to protect this species from habitat degradation, poaching, and over-collection. However due to ‘restricted area of occupancy’ and the possible effect of continuous poaching and climate change, this species is ‘capable of becoming critically endangered or extinct within a very short time’. Therefore, following the IUCN Categories and Criteria (<xref ref-type="bibr" rid="B3">IUCN 2012</xref>), we classify this species as Vulnerable [VU D2].</p></tp:treatment-sec><ref-list><ref id="B4"><mixed-citation xmlns:xlink="http://www.w3.org/1999/xlink" xlink:type="simple"><person-group><name name-style="western"><surname>Ormerod</surname><given-names>P</given-names></name></person-group> (<year>2015</year>) <article-title>A new Malaysian <italic><tp:taxon-name><tp:taxon-name-part taxon-name-part-type="genus">Dilochia</tp:taxon-name-part></tp:taxon-name></italic> from Mount Kinabalu.</article-title><source>Malesian Orchid Journal</source><volume>15</volume>: <fpage>33</fpage>–<lpage>37</lpage>.</mixed-citation></ref><ref id="B1"><mixed-citation xmlns:xlink="http://www.w3.org/1999/xlink" xlink:type="simple"><person-group><name name-style="western"><surname>Bachman</surname><given-names>S</given-names></name><name name-style="western"><surname>Moat</surname><given-names>J</given-names></name><name name-style="western"><surname>Hill</surname><given-names>A</given-names></name><name name-style="western"><surname>de la Torre</surname><given-names>J</given-names></name><name name-style="western"><surname>Scott</surname><given-names>B</given-names></name></person-group> (<year>2011</year>) <article-title>Supporting Red List threat assessments with GeoCAT: Geospatial conservation assessment tool.</article-title><source>ZooKeys</source><volume>150</volume>: <fpage>117</fpage>–<lpage>126</lpage>. <ext-link xlink:type="simple" ext-link-type="doi" xlink:href="10.3897/zookeys.150.2109">https://doi.org/10.3897/zookeys.150.2109</ext-link></mixed-citation></ref><ref id="B3"><mixed-citation xmlns:xlink="http://www.w3.org/1999/xlink" xlink:type="simple"><institution xlink:type="simple">IUCN</institution> (<year>2012</year>) IUCN Red List Categories and Criteria, Version 3.1 (2<sup>nd</sup> edn), ICUN, Gland. <ext-link xlink:type="simple" ext-link-type="uri" xlink:href="https://www.iucnredlist.org/resources/categories-and-criteria">https://www.iucnredlist.org/resources/categories-and-criteria</ext-link> [accessed November 2019]</mixed-citation></ref></ref-list></tp:taxon-treatment>
